# Supplementary material for: From the Skin to the Brain: Pathophysiology of Colonization and Infection of External Ventricular Drain, a Prospective Observational Study
Source: PLoS One. 2015 Nov 10;10(11):e0142320. doi: 10.1371/journal.pone.0142320 (PMC4640851; doi:10.1371/journal.pone.0142320)
Supplement: S1 File — (CSV) [file pone.0142320.s001.csv]

Num_inclusion	Age	death	gender	causes of admission	causes of admission_simply	Glasgow_admission	Fischer	WFNS	Length of stay	ASA	IGS2	Immunodep	Immunodep_type	neurosurgery	non-living surface	associated surgery	surgery duration	internal ventricular derivation	internal ventricular derivation removal	intraventricular_bleeding	EVD_bilaterale	Indication_EVD	Antibioprophylaxis	duration_EVD_placement	experience_surgeon	Emergency	ED_CSF_J0_J1	Culture_CSF_J0_J1	Length of cathetrization	EVD_exchange	stop_drainage	stop_drainage_01	Disconnection	Disconnection_01	sampling_prox	sampling_prox_01	CSF_leak	CSF_leak_01	EVD_infusion	EVD_infusion_01	VRI	VRC	Positive event	Positive_event__type	Direct exam_CSF	Culture_CSF	bacteria	Skin_swab_OK_previous	Skin_swab_OK_per
1	18	0	1	2	2	5			51	1	49	0		0	0	0		0	0	1	0	2	0	50	2	1	0	0	12	0	4	1	0	0	0	0	0	0	0	0	0	0	0	0	0	0
2	63	0	2	1	1	10	4	2	22	2	26	0		0	0	0		0	0	1	0	2	1	40	2	1	0	0	14	0	0	0	0	0	0	0	0	0	0	0	0	0	0	0	0	0
3	32	0	1	6	1	15	3	1	16	1	8	0		0	0	0		0	0	0	0	2	1	60	2	1	0	0	13	0	0	0	0	0	0	0	0	0	0	0	0	0	0	0	0	1
4	53	1	1	7	1	4	4	5	9	2	68	0		0	0	0		0	0	1	0	2	0	30	2	1	0	0	8	0	1	1	0	0	0	0	0	0	0	0	0	0	0	0	0	0
5	51	0	2	6	1	10	4	3	27	1	28	0		0	0	0		0	0	1	0	2	0	40		1	0	0	17	1	3	1	0	0	1	1	0	0	1	1	0	0	0	0	0	0
6	54	0	2	1	1	9	4	1	39	2	38	0		0	0	0		0	0	1	0	2	0	30	1	1	0	0	35	0	6	1	0	0	2	1	0	0	0	0	0	0	0	0	0	0
7	64	0	2	3	3	15			12	1	12	1	1	0	0	1	480	0	0	0	0	2	1	30	2	0			7	0	0	0	0	0	0	0	0	0	0	0	0	0	0	0	0	0
8	29	0	2	7	1	15	4	1	26	1	21	0		0	0	2	360	0	0	1	0	2	0	30	2	1	0	0	23	0	4	1	0	0	0	0	0	0	0	0	0	0	0	0	0	0
9	60	1	2	1	1	4	4	5	45	2	52	0		0	0	0		0	0	1	1	2	0	65	2	1	0	0	22	0	5	1	0	0	1	1	0	0	1	1	1	0	1	1	1	1	E.cloacae	1
10	58	1	1	9	1	3	4	5	13	2	52	0		0	0	0		0	0	1	1	2	1	60	2	1	0	0	13	0	2	1	3	1	3	1	0	0	1	1	0	0	0	0	0	0
11	62	0	2	1	1	15	4	1	30	1	20	0		0	0	0		0	0	1	0	2	0	30	2	1	0	0	19	1	3	1	0	0	0	0	2	1	0	0	0	0	0	0	0	0
12	65	0	2	3	3	6			32	3	39	0		0	0	0		0	0	1	0	2	1	40	1	1			21	0	2	1	0	0	0	0	0	0	0	0	0	0	0	0	0	1
13	67	0	1	13	1	14	4	2	22	2	20	0		0	0	2	180	0	0	1	0	2	0	40	2	1	0	0	19	1	0	0	1	1	0	0	0	0	0	0	0	0	0	0	0	0
14	51	0	2	11	11	14			18	2	21	0		1	0	0		0	0	0	0	2	0	30	1	1	0	0	10	0	0	0	0	0	0	0	0	0	0	0	0	0	0	0	0	0
15	63	0	1	11	11	6			19	2	39	0		0	0	0		0	0	1	0	2	1	40	1	1	0	0	16	1	3	1	0	0	0	0	0	0	0	0	0	0	0	0	0	0
16	74	1	1	6	1	4	4	5	18	2	61	0		0	0	0		0	0	1	0	2			1	1	0	0	18	0	4	1	1	1	1	1	1	1	0	0	0	0	0	0	0	0
17	72	0	1	5	1	8	4	4	15	2	42	0		0	0	0		0	0	1	0	2	0	40	1	1	0	0	11	0	0	0	0	0	0	0	0	0	0	0	0	0	0	0	0	0
18	79	0	2	11	11	14			22	2	24	0		0	0	0		0	0	0	0	2	1	40	1	1	0	0	6	0	2	1	0	0	0	0	0	0	0	0	0	0	0	0	0	0
19	66	0	2	9	1	15	4	1	26	2	26	0		0	0	0		0	0	1	0	2	0	40	1	1	0	0	21	0	3	1	0	0	0	0	0	0	0	0	0	0	0	0	0	0
20	68	0	2	11	11	9			22	2	33	0		0	0	0		0	0	1	0	2	0	50	1	1	0	0	14	0	3	1	0	0	0	0	0	0	0	0	0	0	0	0	0	0
21	59	1	1	11	11	9			9	2	47	0		0	0	0		0	0	1	0	2	0	40	1	1	0	0	8	0	0	0	0	0	0	0	0	0	0	0	0	0	0	0	0	0
22	52	1	2	6	1	6	4	5	4	3	42	1	2	0	0	0		0	0	1	0	2	0	20	2	1	0	0	4	0	1	1	0	0	0	0	0	0	1	1	0	0	0	0	0	0
23	59	0	1	5	1	14	4	1	18	2	15	0		0	0	0		0	0	1	0	2	0	40	2	1	0	0	12	0	0	0	0	0	0	0	2	1	0	0	0	1	1	2	0	0	SCN	1	1
24	58	1	1	2	2	3			24	1	77	0		0	0	0		0	0	0	0	2	1	40	2	1	0	0	14	0	0	0	0	0	0	0	0	0	0	0	0	0	0	0	0	0
25	60	0	2	7	1	14	4	2	12	1	31	0		0	0	0		0	0	1	0	2	0	40	1	1	0	0	12	0	2	1	0	0	0	0	0	0	0	0	0	0	0	0	0	0
26	43	0	2	2	2	7			40	1	34	0		1	0	0		0	0	1	0	2	0	40	2	1	0	0	9	0	0	0	0	0	0	0	0	0	0	0	0	0	0	0	0	0
27	44	0	2	6	1	6	4	4	18	1	40	0		0	0	2	120	0	0	1	0	2	0	40	1	1	0	0	14	0	0	0	0	0	0	0	4	1	0	0	0	0	0	0	0	0
28	61	0	2	11	11	10			24	2	27	0		0	0	0		0	0	1	0	2	0	40	1	1	0	0	21	0	4	1	0	0	0	0	1	1	0	0	0	1	1	2	0	0	SCN	1	1
29	38	0	1	3	3	15			35	1	10	0		1	0	1	180	0	0	0	0	2	0	40	2	1	0	0	19	1	5	1	0	0	0	0	0	0	0	0	0	0	0	0	0	0
30	74	0	2	9	1	14	4	2	27	2	23	0		0	0	0		0	0	1	0	2	1	40	1	1	0	0	17	1	3	1	0	0	1	1	3	1	0	0	1	0	1	1	1	1	E.faecalis	1
31	61	0	2	3	3	15			16	2	12	0		1	0	0		0	0	0	0	2	0	40	1	1	0	0	12	0	0	0	0	0	0	0	0	0	0	0	0	0	0	0	0	0
32	70	1	2	6	1	7	3	4	10	1	45	0		0	0	0		0	0	0	0	2	0	50	1	1	0	0	9	0	0	0	0	0	0	0	0	0	0	0	0	0	0	0	0	0
33	23	0	2	6	1	14	4	3	23	1	13	0		0	0	0		0	0	1	0	2	0	40	2	1	0	0	21	0	3	1	0	0	0	0	0	0	0	0	0	0	0	0	0	1
34	37	0	1	5	1	14	4	1	12	1	8	0		0	0	0		0	0	1	0	2	0	40	2	1	0	0	7	0	0	0	4	1	0	0	2	1	0	0	0	0	0	0	0	1
35	68	0	1	11	11	13			20	2	43	0		0	0	1	270	0	0	0	0	2	1	40	2	1	0	0	16	0	0	0	0	0	0	0	0	0	0	0	0	0	0	0	0	0
36	52	0	2	6	1	14	3	1	22	1	28	0		0	0	0		0	0	1	0	2	0	40	1	1	0	0	19	0	3	1	0	0	0	0	1	1	0	0	1	0	1	1	0	1	SAMS	1
37	31	0	1	6	1	10	4	4	11	1	15	0		0	0	0		0	0	1	0	2	0	40	2	1	0	0	6	0	0	0	2	1	0	0	0	0	0	0	0	0	0	0	0	0
38	37	1	1	4	4	3			4	2	50	0		0	1	0		1	0	0	0	2	0	40	2	1	0	0	35	0	0	0	0	0	0	0	0	0	0	0	0	0	0	0	0	0
39	44	0	2	7	1	14	4	2	19	1	15	0		0	0	0		0	0	1	0	2	0	40	2	1	0	0	18	0	2	1	0	0	0	0	0	0	0	0	0	0	0	0	0	0
40	34	0	2	9	1	15	3	1	13	1	8	0		0	0	0		0	0	1	0	2	0	40	2	1	0	0	11	0	2	1	0	0	0	0	0	0	0	0	0	0	0	0	0	0
41	59	1	1	7	1	5	4	5	4	2	60	0		0	0	0		0	0	1	0	2	0	75	2	1	0	0	4	0	0	0	0	0	0	0	0	0	0	0	0	0	0	0	0	0
42	58	0	1	1	1	6	4	5	23	2	41	0		0	0	0		0	0	1	0	2	0	70	2	1	0	0	19	0	3	1	0	0	1	1	0	0	0	0	1	0	1	1	1	1	SCN	0
43	60	0	2	10	1	15	2	2	17	1	12	0		0	0	0		0	0	0	0	2	0	40	2	1	0	0	10	0	1	1	0	0	0	0	0	0	0	0	0	0	0	0	0	0
44	60	0	2	6	1	15	2	1	20	2	20	0		0	0	0		0	0	0	0	2	0	40	1	0	0	0	13	1	0	0	0	0	0	0	0	0	0	0	1	0	1	1	1	1	E.faecalis	0
45	24	0	1	4	4	13			36	2	13	0		0	1	0		1	0	1	0	2	0	20	2	1	0	0	9	0	0	0	1	1	0	0	0	0	0	0	1	0	1	1	1	1	E.faecalis	1	1
46	60	0	2	7	1	3	4	4	21	2	63	0		0	0	0		0	0	1	0	2	0	40	1	1	0	0	19	0	3	1	0	0	0	0	0	0	0	0	0	0	0	0	0	0
47	31	0	1	1	1	6	4	4	18	1	8	0		0	0	0		0	0	1	0	2	0	40	1	1	0	0	16	1	6	1	0	0	0	0	1	1	0	0	0	0	0	0	0	0
48	64	0	1	4	4	5			24	3	51	0		0	0	0		0	0	1	0	2	0	40	2	1	0	0	15	0	0	0	0	0	0	0	0	0	0	0	0	0	0	0	0	0
49	55	0	2	13	1	14	4	2	40	1	30	0		0	0	0		0	0	1	0	2	0	60		1	0	0	29	1	6	1	0	0	3	1	0	0	3	1	0	0	0	0	0	0
50	34	0	1	6	1	14	4	2	19	1	8	0		0	0	0		0	0	1	0	2	0	40	1	1	0	1	17	0	1	1	0	0	0	0	0	0	0	0	0	1	1	2	0	1	E.cloacae	1
51	63	0	2	1	1	3	4	5	20	1	46	0		0	0	0		0	0	1	0	2	0	40	1	1	0	0	16	0	0	0	0	0	0	0	0	0	0	0	0	0	0	0	0	0
52	76	1	1	5	1	6			16	2	47	0		0	0	0		0	0	1	0	2	0	30	2	1	0	0	13	0	1	1	0	0	0	0	1	1	0	0	1	0	1	1	1	0	Streptocoque sp	0	0
53	78	1	2	6	1	8	4	5	6	2	45	0		0	0	0		0	0	1	0	2	0	50	2	1	0	0	6	0	0	0	0	0	0	0	0	0	0	0	0	0	0	0	0	0
54	64	1	2	6	1	9	4	5	9	2	36	0		0	0	0		0	0	1	0	2	0	40	2	1	0	0	9	0	0	0	0	0	0	0	0	0	0	0	0	0	0	0	0	0
55	70	1	1	6	1	13	4	2	7	2	28	0		0	0	0		0	0	1	0	2	0	40	1	1	0	0	8	0	0	0	0	0	0	0	0	0	0	0	0	0	0	0	0	0
56	56	0	2	9	1	13	3	2	18	3	18	0		0	0	0		0	0	0	0	2	0	30	1	1	0	0	15	0	0	0	0	0	0	0	0	0	0	0	0	0	0	0	0	0
57	47	1	2	7	1	4	4	5	8	1	50	0		0	0	0		0	0	1	0	2	0	40	2	1	0	0	8	0	0	0	0	0	0	0	0	0	0	0	0	0	0	0	0	0
58	52	0	2	4	4	13			20	2	20	0		0	1	3		1	1	0	0	2	1	80	2	1	0	0	18	0	0	0	1	0	1	1	0	0	0	0	0	0	0	0	0	0
58	52	0	2	4	4	9			20	2	47	0		1	1	0		1	0	0	0	2	0		2	1	0	0	19	0	7	1	0	0	1	1	0	0	0	0	0	0	0	0	0	0
60	32	1	1	3	3	4			9	2	40	0		0	0	0		0	0	1	0	2	0	70	1	1	0	0	8	1	0	0	0	0	0	0	0	0	0	0	0	0	0	0	0	0
61	69	0	2	9	1	12	4	4	9	3	28	0		0	0	0		0	0	1	0	2	1	60	2	1			9	0	0	0	0	0	0	0	0	0	0	0	0	0	0	0	0	0
62	60	0	1	5	1	7			12	2	39	0		0	0	4		0	0	1	0	2	1	120	2	1	0	0	9	0	0	0	0	0	0	0	0	0	0	0	0	0	0	0	0	0
63	34	0	2	7	1	14	4	2	15	1	15	0		0	0	0		0	0	1	0	2	0	40	1	1	0	1	13	0	1	1	0	0	0	0	0	0	1	1	0	0	0	0	0	1	SCN (� la pose !)
64	67	1	1	4	4	9			23	3	35	0		0	0	0		0	0	0	0	2	0	50	2	1	0	0	9	0	2	1	0	0	0	0	0	0	0	0	0	0	0	0	0	0
65	28	0	1	11	11	4	4	2	17	1	8	0		0	0	0		0	0	1	0	2	0	60	1	1	0	0	16	0	0	0	0	0	1	1	0	0	0	0	0	0	0	0	0	0
66	42	0	1	9	1	14	4	2	11	1	25	0		0	0	0		0	0	1	0	2	0	40	1	1	0	0	9	0	1	1	1	1	0	0	0	0	0	0	0	0	0	0	0	0
67	23	0	2	10	1	14	4	1	41	1	21	0		0	0	2	240	0	0	1	0	2	0	40	2	1	0	0	6	0	0	0	0	0	0	0	0	0	0	0	0	0	0	0	0	0
68	45	1	1	11	11	7			41	1	28	0		0	0	0		0	0	1	0	2	0	30	2	1	0	0	39	1	2	1	0	0	0	0	0	0	0	0	0	0	0	0	0	1	2 prlts +: S.merscens et E.fae
69	53	1	1	2	2	3			7	1	59	0		0	0	0		0	0	1	0	2	0	60	1	1	0	0	6	0	4	1	0	0	0	0	0	0	0	0	0	0	0	0	0	0
70	50	1	1	6	1	9	4	5	7	2	49	1	1	0	0	0		0	0	1	0	2	0	40	1	1	0	0	7	1	0	0	0	0	1	1	0	0	4	1	0	0	0	0	0	0
71	46	0	1	5	1	14	4	1	9	3	15	0		0	0	0		0	0	1	0	2	0	70	2	1	0	0	8	1	0	0	0	0	0	0	0	0	0	0	0	1	1	2	0	0	SCN	1
72	30	0	1	6	1	8	4	5	12	1	21	0		0	0	0		0	0	1	0	2	0	30	2	1	0	0	10	0	0	0	0	0	0	0	4	1	0	0	1	0	1	1	1	1	SCN	1	1
73	48	0	2	4	4	11	4		13	2	41	1	1	0	0	0		0	0	1	0	2	0	40	2	1			13	0	0	0	1	1	0	0	0	0	0	0	0	0	0	0	0	0
74	54	0	2	7	1	4	4	5	38	2	47	0		0	0	0		0	0	1	0	2	0	30	2	1	0	0	23	0	0	0	0	0	0	0	2	1	0	0	0	1	1	2	0	0	SCN	1
75	39	0	1	6	1	8	4	4	14	2	16	0		0	0	0		0	0	1	0	2				1	0	0	11	0	2	1	2	1	1	1	0	0	0	0	0	0	0	0	0	0
76	37	0	1	8	1	14	4	1	14	1	8	0		0	0	0		0	0	1	0	2	0	40	1	1	0	0	13	0	0	0	0	0	0	0	0	0	0	0	0	0	0	0	0	0
77	52	0	2	10	1	14	4	2	10	1	15	0		0	0	0		0	0	1	0	2	0	40	2	1	0	0	7	0	0	0	0	0	0	0	0	0	0	0	0	0	0	0	0	0
78	64	0	1	6	1	14	4	1	16	1	20	0		0	0	0		0	0	1	0	2	0	40	2	1	0	0	14	0	0	0	0	0	0	0	0	0	0	0	0	0	0	0	0	0
79	73	0	1	7	1	8	4	4	22	1	38	0		0	0	0		0	0	1	0	2	0	40	2	1	0	0	16	0	0	0	0	0	0	0	0	0	0	0	0	0	0	0	0	0
80	44	0	2	4	4	12	4	4	29	3	21	0		0	0	0		0	0	1	0	2	0	40	1	1	0	0	28	0	6	1	1	1	0	0	0	0	0	0	0	0	0	0	0	0
81	51	0	2	7	1	14	4	1	23	1	15	0		0	0	0		0	0	0	0	2	0	40	2	1	0	0	18	0	0	0	0	0	0	0	0	0	0	0	0	0	0	0	0	0
82	24	0	1	10	1	5	4	5	17	1	32	0		0	0	0		0	0	0	0	2	0	40	1	1	0	0	15	0	3	1	0	0	0	0	0	0	1	1	0	0	0	0	0	0
83	41	0	1	11	11	7	4	5	25	1	28	0		0	0	0		0	0	1	0	2	0	40	1	1	0	0	22	0	0	0	0	0	0	0	0	0	0	0	0	0	0	0	0	1	corynebacterium	1
84	41	0	2	6	1	14	4	1	12	1	15	0		0	0	0		0	0	1	0	2	0	40	1	1	0	0	10	0	0	0	0	0	0	0	4	1	0	0	0	0	0	0	0	0
85	50	0	2	7	1	14	4	1	13	1	21	0		0	0	0		0	0	1	0	2	0	80	2	1	0	0	12	0	0	0	0	0	0	0	0	0	0	0	0	0	0	0	0	0
86	54	0	2	7	1	3	4	5	17	2	35	0		0	0	0		0	0	1	0	2	0	40	2	1	0	0	14	0	0	0	0	0	0	0	0	0	0	0	0	0	0	0	0	0
87	40	0	1	6	1	5	4	5	19	1	15	0		0	0	0		0	0	1	0	2	0	40	2	1	0	0	18	0	2	1	0	0	0	0	0	0	3	1	0	0	0	0	0	0
88	37	0	2	6	1	15	4	1	13	1	40	0		0	0	2		0	0	1	0	2	0	120	2	1	0	0	11	0	0	0	0	0	0	0	0	0	0	0	0	0	0	0	0	1	SAMS en PCR, inf non retenue	0	0
89	62	0	1	6	1	15	3	1	12	1	20	0		0	0	0		0	0	1	0	2	0	20	2	1	0	0	8	0	0	0	0	0	0	0	0	0	0	0	0	0	0	0	0	0
90	43	0	1	12	12	14	4	1	15	2	12	0		0	0	2		0	0	0	0	2	0	180	1	1	0	0	6	0	0	0	0	0	0	0	0	0	0	0	0	0	0	0	0	0
91	30	0	1	9	1	15	4	1	13	1	8	0		0	0	0		0	0	1	0	2	0	20	2	1	0	0	13	0	0	0	0	0	0	0	0	0	0	0	0	1	1	2	0	0	SCN	0	0
92	43	0	2	11	11	12	4	4	14	2	18	0		0	0	0		0	0	1	0	2	0	30	2	1	0	0	11	0	0	0	1	1	0	0	0	0	0	0	0	0	0	0	0	0
93	17	1	1	3	3	12			24	1	41	0		0	0	0		0	0	0	0	2	0	40	2	1	0	0	10	0	2	1	0	0	0	0	0	0	0	0	0	0	0	0	0	0
94	56	1	1	1	1	3	4	5	10	3	48	0		0	0	0		0	0	0	0	2	0	60	1	1	0	0	10	0	0	0	0	0	0	0	0	0	0	0	0	0	0	0	0	0
80	43	0	2	4	4	7			21	2	34	0		0	0	0		0	0	1	0	2	0	60	1	1	0	0	17	0	0	0	0	0	0	0	0	0	0	0	0	0	0	0	0	0
96	52	0	2	9	1	12	4	4	10	2	20	0		0	0	0		0	0	1	0	2	0	40	1	1	0	0	8	0	0	0	0	0	0	0	0	0	0	0	0	0	0	0	0	0
97	53	0	2	5	1	14	4	1	14	2	20	0		0	0	0		0	0	1	0	2	0	40	1	1	0	0	12	0	0	0	0	0	0	0	0	0	0	0	0	0	0	0	0	1
98	52	1	1	11	11	7			49	2	47	0		0	0	0		0	0	1	0	2	0	30	2	1	0	0	28	0	2	1	0	0	0	0	0	0	0	0	0	0	0	0	0	1
99	63	0	1	5	1	15	4	1	42	2	52	0		0	0	0		0	0	1	0	2	0	70	2	1	0	0	2	1	2	1	0	0	0	0	0	0	3	1	0	0	0	0	0	0
100	50	0	1	12	12	12	3	1	37	1	15	0		0	0	0		0	0	1	0	2	0	40	2	1	0	0	14	0	3	1	1	1	0	0	0	0	0	0	1	0	1	1	1	1	Kp	0
101	28	0	1	4	4	14			53	2	15	0		0	0	1		1	1	0	0	2	0	120	1	1	0	0	42	0	0	0	0	0	0	0	0	0	0	0	1	0	1	1	1	1	E.coli	1	1
[truncated: 28 more columns]
